# Supplementary material for: Urban South African Adolescents’ Perspectives on Healthy and Unhealthy Foods and the Drivers of Their Food Choices in Their School Food Environment: A Pilot Study
Source: Int J Environ Res Public Health. 2026 Feb 7;23(2):208. doi: 10.3390/ijerph23020208 (PMC12940879; doi:10.3390/ijerph23020208)
Supplement: Supplementary file 1 [file ijerph-23-00208-s001.zip]

Archive with 1 entries (1 files):
- ijerph-3958026-supplementary.pdf
